# Supplementary material for: Acetone Sensing and Catalytic Conversion by Pd-Loaded SnO2
Source: Materials (Basel). 2021 Oct 9;14(20):5921. doi: 10.3390/ma14205921 (PMC8540906; doi:10.3390/ma14205921)
Supplement: Supplementary file 1 [file materials-14-05921-s001.zip]

Archive with 1 entries (1 files):
- materials-1383995-supplementary.pdf
